# Supplementary material for: Mitochondrial respiration controls neoangiogenesis during wound healing and tumour growth
Source: Nat Commun. 2020 Jul 21;11:3653. doi: 10.1038/s41467-020-17472-2 (PMC7374592; doi:10.1038/s41467-020-17472-2)
Supplement: Supplementary file 11 — Source Data [file 41467_2020_17472_MOESM11_ESM.xlsx]

## Sheet: #Figure 1d
+/+	-/-
32.083	18.7123
36.306	14.3387
32.532	21.5177
30.605	19.1537

## Sheet: #Figure 1e
+/+	-/-
2.5	18
2.5	15.5
0	11
1	12

## Sheet: #Figure 1g
+/+	-/-
17.3911	5.9017
22.9556	6.04377
19.8248	6.4291

## Sheet: #Figure 2a
	cox10fl/fl	cox10fl/fl	cox10fl/fl	cox10KO	cox10KO	cox10KO
time	mean	SD	n	mean	SD	n
1.3	13.61	1.95	6	1.17	0.28	6
7.81	12.75	1.84	6	0.95	0.27	6
14.3	12.33	1.77	6	1.1	0.14	6
20.81	12.24	1.64	6	1.18	0.32	6
27.26	11.92	1.79	6	1.25	0.38	6
33.81	5.5	0.9	6	0.97	0.31	6
40.29	5.4	0.7	6	0.83	0.31	6
46.77	5.28	0.62	6	0.78	0.32	6
53.3	30.98	3.93	6	1.66	0.45	6
59.74	31.82	4.23	6	1.62	0.45	6
66.26	31.84	4.26	6	1.63	0.51	6
72.87	3.6	0.39	6	0.53	0.46	6
79.33	3.75	0.37	6	0.6	0.41	6
85.79	3.69	0.41	6	0.52	0.47	6

## Sheet: #Figure 2b
cox10fl/fl	cox10KO
5.69	0.4
10.57	0.43
9.43	0.28
8.51	0.57
7.13	0.29
8.59	2.01

## Sheet: #Figure 2c
cox10fl/fl	cox10KO
23.55	1.08
34.71	1.19
31.71	1.06
28.01	1.22
24.02	1.13
27.41	1.17

## Sheet: #Figure 2d
cox10fl/fl	cox10KO
0.76	0.3
2.05	0.14
2.02	0.11
1.69	0.17
1.6	0.1
1.95	0.69

## Sheet: #Figure 2e
cox10fl/fl	Cox10ko
4.93	0.09
8.52	0.29
7.41	0.16
6.82	0.4
5.53	0.19
6.64	1.67

## Sheet: #Figure 2f
	cox10fl/fl	cox10fl/fl	cox10fl/fl	cox10KO	cox10KO	cox10KO
time	mean	SD	n	mean	SD	n
1.3	3.45	0.34	6	2.61	0.38	6
7.81	3.09	0.2	6	1.98	0.2	6
14.3	3.06	0.2	6	2.01	0.17	6
20.81	3	0.2	6	1.98	0.16	6
27.26	2.93	0.2	6	1.97	0.19	6
33.81	4.73	0.31	6	2.82	0.25	6
40.29	5.06	0.37	6	4.99	0.6	6
46.77	5.21	0.38	6	6.12	0.78	6
53.3	8.23	0.5	6	6.05	0.62	6
59.74	8.44	0.62	6	6.4	0.74	6
66.26	8.44	0.69	6	6.46	0.76	6
72.87	3.57	0.34	6	0.7	0.33	6
79.33	2.96	0.15	6	1.52	0.13	6
85.79	2.72	0.17	6	1.75	0.2	6

## Sheet: #Figure 2g
cox10fl/fl	cox10KO
2	3.8
1.89	4
1.61	3.94
1.81	3.49
1.43	3.13
1.84	2.68

[truncated: 51 more sheets: #Figure 2h, #Figure 2i, #Figure 2j, #Figure 2j_raw data metabolomic, #Figure 3a, #Figure 3c, #Figure 3e, #Figure 3g, #Figure 3i, #Figure 3j, #Figure 4c, #Figure 4d, #Figure 4e, #Figure 4g, #Figure 4h, #Figure 4i, #Figure 4k, #Figure 4l, #Figure 4n, #Figure 4o …]
